# Supplementary material for: Angular Misalignment Calibration for Dual-Antenna GNSS/IMU Navigation Sensor
Source: Sensors (Basel). 2022 Dec 21;23(1):77. doi: 10.3390/s23010077 (PMC9824128; doi:10.3390/s23010077)
Supplement: Supplementary file 1 [file sensors-23-00077-s001.zip]

Archive with 7 entries (6 files):
- gnss.zip
- imu.zip
- info/
- info/experiment-info.md
- info/setup-geometry.png
- info/setup-overview.jpg
- readme.txt
