# Supplementary material for: Angular Misalignment Calibration for Dual-Antenna GNSS/IMU Navigation Sensor
Source: Sensors (Basel). 2022 Dec 21;23(1):77. doi: 10.3390/s23010077 (PMC9824128; doi:10.3390/s23010077)
Supplement: Supplementary file 1 [file sensors-23-00077-s001.zip › info/experiment-info.md]

Experiments near MSU main library building, 2022/06/10.

1. Experiment №1.
2. Experiment №2.

The experiments №1-2 were performed in the one launch of sensors with power from car battery.
Duration of the each experiment equals ~34 minutes.

## Experiment conditions
* Time        - 15:00-17:00 (Moscow)
* Weather     - +26°С/79°F, Clear
* Latitude    - +55.700236° 
* Longitude   - +37.522464°
* Height      - +205 m
* Initial yaw - 225°

## Equipment
* iSense AIST-350 (MEMS IMU 6 DoF)
* Javad Prego (two GNSS receivers)
* Javad AirAnt (two GNSS antennas)
* External battery pack (from car)
* Laptop

Photos of the experimental setup:
* `setup-overview.jpg`
* `setup-geometry.png` (sizes are given in millimeters)

## Mechanical scheme of experiments №1-2
* ~4 minutes - static position
* ~6 minutes - roll angle oscillations
* ~4 minutes - static position
* ~6 minutes - yaw angle oscillations
* ~4 minutes - static position
* ~6 minutes - conical rotations
* ~4 minutes - static position
