# Supplementary material for: Angular Misalignment Calibration for Dual-Antenna GNSS/IMU Navigation Sensor
Source: Sensors (Basel). 2022 Dec 21;23(1):77. doi: 10.3390/s23010077 (PMC9824128; doi:10.3390/s23010077)
Supplement: Supplementary file 1 [file sensors-23-00077-s001.zip › readme.txt]

Structure of the catalogue containing experimental data
├───gnss.zip
│   ├───Prego0134 (GNSS antenna №1 data, RINEX 3.04)
│   └───Prego0135 (GNSS antenna №2 data, RINEX 3.04)
├───imu.zip (IMU gyroscopes and accelerometers data)
└───info (brief description of experiments and photos)
